# Supplementary material for: RNase H enables efficient repair of R-loop induced DNA damage
Source: eLife. 2016 Dec 10;5:e20533. doi: 10.7554/eLife.20533 (PMC5215079; doi:10.7554/eLife.20533)
Supplement: Supplementary file 1. — DOI: http://dx.doi.org/10.7554/eLife.20533.020 [file elife-20533-supp1.xlsx]

## Sheet: Sheet1
Supplemental Table 1A - Strains used in this study				Supplemental Table 1B - plasmids used in this study
Strain	Genotype	Reference		Plasmid	Description	Reference
BY4741	MATa his3∆1 leu2∆0 met15∆0 ura3∆0			pRS316	CEN ARS URA3 low copy plasmid	Lab stock
BY4742	MATαlpha his3∆1 leu2∆0 lys2∆0 ura3∆0			pRS306	URA3 integrating plasmid	Lab stock
				pRS316-RAD52	RAD52 complementation plasmid	This study
JA30	MATa RAD52-GFP-HIS3			pRS316-RPA12	RPA12 complementation plasmid	This study
JA373a	MATa RAD52-GFP-HIS3 rnh1∆::KAN			pRS306-RPA190-K1482T	Integrating plasmid for creating RPA190-K1482T	This study
JA320a	MATa RAD52-GFP-HIS3 rnh201∆::NAT			pRS306-RPA190-V1486F	Integrating plasmid for creating RPA190-V1486F	This study
JA338a	MATa RAD52-GFP-HIS3 rnh1∆::KAN rnh201∆::NAT			pRS306-PIF1-E467G	Integrating plasmid for creating PIF1-E467G	This study
JA426b	MATa RAD52-GFP-HIS3 rnh1∆::KAN rnh201∆::NAT rad9∆::URA3			pVS31	Integrating plasmid for creating pif1-m2	Schulz and Zakian, 1994
JA382	MATa rad52∆::LEU2 pRS316-RAD52
JA378	MATa rad52∆::LEU2 pRS316-RAD52 rnh1∆::KAN
JA380	MATa rad52∆::LEU2 pRS316-RAD52 rnh201∆::NAT
JA376	MATa rad52∆::LEU2 pRS316-RAD52 rnh1∆::KAN rnh201∆::NAT
JA249a	MATαlpha rad9∆::URA3
JA255a	MATa RAD52-GFP-LEU2 his3-∆1::TIR1-HIS3 bar1∆::hisG
JA268b	MATa RAD52-GFP-LEU2 his3-∆1::TIR1-HIS3 bar1∆::hisG sin3∆::KAN
JA238	MATa RAD52-GFP-LEU2 his3-∆1::TIR1-HIS3 bar1∆::hisG-URA3-hisG
JA210	MATαlpha RAD52-GFP-LEU2 his3-∆1::TIR1-HIS3 bar1∆::hisG-URA3-hisG TOP1-3xV5-AID-KAN
JA208	MATa RAD52-GFP-LEU2 his3-∆1::TIR1-HIS3 bar1∆::hisG-URA3-hisG TOP1-3xV5-AID-KAN rnh1∆::HYG
JA209	MATa RAD52-GFP-LEU2 his3-∆1::TIR1-HIS3 bar1∆::hisG-URA3-hisG TOP1-3xV5-AID-KAN rnh201∆::NAT
JA204a	MATa RAD52-GFP-LEU2 his3-∆1::TIR1-HIS3 bar1∆::hisG-URA3-hisG TOP1-3xV5-AID-KAN rnh1∆::HYG rnh201∆::NAT
JA205	MATa RAD52-GFP-LEU2 bar1∆::hisG-URA3-hisG rnh1∆::HYG rnh201∆::NAT
JA207	MATa RAD52-GFP-LEU2 bar1∆::hisG-URA3-hisG rnh1∆::HYG rnh201∆::NAT his3-∆1::TIR1-HIS3
JA214	MATa RAD52-GFP-LEU2 bar1∆::hisG-URA3-hisG rnh201∆::NAT his3-∆1::TIR1-HIS3
JA240	MATa RAD52-GFP-LEU2 his3-∆1::TIR1-HIS3 bar1∆::hisG TOP1-3xV5-AID-KAN rnh1∆::HYG rnh201∆::NAT
JA453a	MATa RAD52-GFP-LEU2 his3-∆1::TIR1-HIS3 TOP1-3xV5-AID-KAN rnh1∆::HYG rnh201∆::NAT
JA250a	same as JA240 except rad9∆::URA3
JA302a	same as JA240 except RPA190-K1482T
JA303a	same as JA240 except RPA190-V1486F
JA304a	same as JA240 except PIF1-E467G
JA413a	same as JA240 except pif1-m2
JA421a	same as JA240 except pif1∆::URA3
JA423a	same as JA240 except pol32∆::URA3
JA271a	MATa rnh1∆::KAN rnh201∆::NAT top1∆::HYG pRS316-RNH1 RAD52-GFP-HIS3
JA290a	MATαlpha rnh1∆::KAN rnh201∆::NAT top1∆::HYG pRS316-RNH1 RAD52-GFP-LEU2
JA308a	MATa rnh1∆::HYG rnh201∆::NAT top1∆::HYG RAD52-GFP-HIS3 RPA190-K1482T
JA309b	MATa rnh1∆::HYG rnh201∆::NAT top1∆::HYG RAD52-GFP-HIS3 RPA190-V1486F
JA310	MATa rnh1∆::HYG rnh201∆::NAT top1∆::HYG RAD52-GFP-HIS3 RPA190-K1482T
JA394	MATa pRS316-RPA12 RAD52-GFP-HIS3 rpa12∆::LEU2
JA392a	MATa pRS316-RPA12 RAD52-GFP-HIS3 rpa12∆::LEU2 rnh1∆::KAN
JA393a	MATa pRS316-RPA12 RAD52-GFP-HIS3 rpa12∆::LEU2 rnh201∆::NAT
JA390	MATa pRS316-RPA12 RAD52-GFP-HIS3 rpa12∆::LEU2 rnh1∆::KAN rnh201∆::NAT
JA344a	MATa pRS316-RPA12 RAD52-GFP-HIS3 rpa12∆::LEU2 rnh1∆::KAN rnh201∆::NAT top1∆::HYG RPA190-K1482T
JA325a	MATa pRS316-RPA12 RAD52-GFP-HIS3 rnh1∆::KAN rnh201∆::NAT top1∆::HYG RPA190-K1482T
yRA52	MATa::∆HOcs::hisG ura3∆851 trp1∆63 leu2∆::KAN hml∆::hisG HMR::ADE3 ade3::GAL::HO can1∆::UR::HOcs::NAT, RA3::TRP1 (30kb)	Anand, et al. 2014
JA415a	same as yRA52 except pif1-m2
JA416a	same as yRA52 except PIF1-E467G
JA447a	same as yRA52 except top1∆::HYG
JA456a	same as yRA52 except rnh1∆::LEU2 rnh201∆::HYG
yRA107	MATa::∆HOcs::hisG ura3∆851 trp1∆63 leu2∆::KAN hml∆::hisG HMR::ADE3 ade3::GAL::HO can1∆::UR::HOcs::NAT, RA3::TRP1 (80kb)	Anand, et al. 2014
JA417a	same as yRA107 except pif1-m2
JA418a	same as yRA107 except PIF1-E467G
JA448a	same as yRA107 except top1∆::HYG
JA457a	same as yRA107 except rnh1∆::LEU2 rnh201∆::HYG
JA287a-m	suppressor strains from JA271a, see supplemental file 2
JA288a-n	suppressor strains from JA271a, see supplemental file 2
