# Supplementary material for: RNase H enables efficient repair of R-loop induced DNA damage
Source: eLife. 2016 Dec 10;5:e20533. doi: 10.7554/eLife.20533 (PMC5215079; doi:10.7554/eLife.20533)
Supplement: Supplementary file 2. — Genomes of suppressor strains were sequenced and SNPs were called relative to parental strain JA271a. All non-indel alterations are listed along with the alteration conferred (‘no feature’ – mutation is in an intergenic sequence; ‘syn.’ – synonymous mutation). ‘Primary?’ refers to whether or not this mutation arose in the initial selection step. All primary mutations were then tested for causality. ‘Causative?’ refers to whether or not viable rnh1∆ rnh201∆ top1∆ spores from a cross with the suppressor strain consistently carried the genetic alteration. DOI: http://dx.doi.org/10.7554/eLife.20533.021 [file elife-20533-supp2.xlsx]

## Sheet: Sheet1
Supplemental Table 2 - Details on candidate mutations in suppressor strains
	Strain	Gene and alteration	Chr.	Position	Mutation	Primary?	Causative?
	JA287a	HLR1-S387T	IV	1495745	C > A
		CLB4-A350S	XII	563055	G > T	no
		no feature	XIV	64711	T > A
	JA287b	no feature	V	53892	A > C
		CPR7-F261L	X	491863	C > G
		IML1-K760R	X	686845	A > G
		no feature	XI	650671	G > C
		IMP4-D59N	XIV	485781	G > A	yes	no
	JA287c	LCP5 syn.	V	414630	C > T
		DNF1-L792M	V	515117	C > A
		no feature	VIII	493707	G > A
		YIL067C-S572Y	IX	236046	G > T	no
		FAR8 syn.	XIII	330066	A > G
	JA287d	YSA1-L11V	II	461843	G > C
		YHR097C syn.	VIII	297923	G > A
		MLP2-K219R	IX	67412	T > C
		TOF2-D107N	XI	460921	C > T	no
		ECI1 syn.	XII	706522	C > A
		SIN3 syn.	XV	318551	G > A
	JA287e	no feature	XII	52783	C > G
		EST2-T842I	XII	769066	C > T	yes	no
		PDS5-N902E	XIII	417326	T > C	yes	no
	JA287f	TFC3-G745V	I	148844	C > A	no
		STE5-A436G	IV	659656	C > G
		YAP7-A198S	XV	270779	C > A	yes	no
		PRE2-D193H	XVI	732925	G > C
	JA287h	MRPL36 syn.	II	484048	G > A
		no feature	III	246784	A > G
		UTP22-P941R	VII	665179	C > G
		tRNA	VIII	133024	A > G
		YJL132W syn.	X	161967	T > C
		ANR2-A472V	XI	350877	C > T
		RFX1-P201S	XII	509632	G > A	no
		RPA190-V1486F	XV	965442	G > T	yes	yes
		DBP1 syn.	XVI	326255	A > G
		COG4 syn.	XVI	738979	C > A
	JA287i	VAM6-H8L	IV	320098	T > A
		no feature	V	555027	T > G
		no feature	VIII	108210	C > T
		LAA1 syn.	X	44245	C > T
		RAD5-Q248E	XII	205732	C > G	no
		BCH1-A470S	XIII	745156	G > T
		VIK1 syn.	XVI	71945	C > T
	JA287j	tRNA	VIII	133024	A > G
		no feature	XV	550681	A > C
		RPA190-V1486F	XV	965442	G > T	yes	yes
		no feature	XVI	132563	G > C
		YOK062W-C97F	XVI	432184	G > T
	JA287k	no feature	IV	512432	C > T
		no feature	V	238088	A > T
		no feature	XII	634184	G > T
		RRN9-L252F	XIII	805668	T > A	no
		no feature	XV	94675	C > G
		OPT2-I286F	XVI	926082	T > A
	JA287l	SAC6-G242R	IV	714545	C > G
		FYV4-M1I (no start)	VIII	220110	G > A	no
		RTC1-D239Y	XV	64636	C > A
	JA287m	PRP8-A459S	VIII	435574	C > A	no
		no feature	XI	329547	A > G
		VIP1-K278N	XII	938674	A > C
		dubious ORF	XII	954638	C > G
	JA288a	no feature	VII	310699	A > C
		dubious ORF	VII	592948	G > T
		IMP4 syn.	XIV	485870	C > T
		RPA190-K1482T	XV	965431	A > C	yes	yes
	JA288b	PIB2-E58ochre	VII	451933	C > A	no
		no feature	X	265182	G > T
	JA288d	no feature	II	134136	A > C
		TPS1-G353opal	II	489336	C > A
		SEH1-R277I	VII	314063	G > T
		GLG1-L245F	XI	553504	G > T
	JA288e	no feature	V	151167	C > G
		DAP2-V11L	VIII	167382	G > C
		SMF3-G204C	XII	211324	C > A	no
	JA288h	FUI1-R125I	II	139887	C > A	yes	no
		TAO3 syn.	IX	110121	C > A
		HOS4-N656K	IX	153562	C > A
		ALT1-Q248E	XII	318347	G > T
		no feature	XII	320307	A > C
	JA288i	UFD2-D513E	IV	120054	A > C	no
		no feature	XIII	698537	G > T
		no feature	Mito.	45145	A > T
	JA288j	no feature	IV	1188997	G > A
		CEM1-D138E	V	279213	G > T
		LST4-W318amber	XI	117034	C > T
		YLL054C-S797P	XII	32816	A > G	yes	no
	JA288k	no feature	X	576615	C > T
		PIF1-E467G	XIII	150133	T > C	yes	yes
	JA288l	PWP2 syn.	III	221888	G > A
	JA288m	RSC1 syn.	VII	602248	T > G
		DAP2-V11L	VIII	167382	G > C
		NDD1-S532C	XV	1034877	G > C	yes	no
		TCO89-Q291ochre	XVI	206118	C > T
	JA288n	CTR86-D423V	III	218800	T > A	yes	no
		CUL3 syn.	VII	500599	G > C
		no feature	XI	321598	C > T
		RFX1-T500A	XII	508735	T > C	yes	no
		MKS1-S359opal	XIV	484631	C > G
		SSK2-V1391I	XIV	681263	C > T
